# Supplementary material for: Quality of IVM ovarian tissue oocytes: impact of clinical, demographic, and laboratory factors
Source: J Assist Reprod Genet. 2024 Sep 30;41(11):3079–88. doi: 10.1007/s10815-024-03234-2 (PMC11621277; doi:10.1007/s10815-024-03234-2)
Supplement: Supplementary file 1 — Supplementary file1 (XLSX 238 KB) [file 10815_2024_3234_MOESM1_ESM.xlsx]

## Sheet: ST1
Supplementary Table 1. The results of the predictors' identification of the specific types of dysmorphisms
			Intracytoplasmic																														Extracytoplasmic
			Cytoplasmic vacuoles					Cytoplasmic granularity					Dark colour of cytoplasm					Smooth endoplasmic reticulum clusters					Uneven oolemma					Refractile body					Oval-shape Zona Pellucida					Perivitelline space debris					Large perivitelline space					Thick zona pellucida
		n (% from all)	n (% in group)	p-value	OR (95% CI)	Cramer's V	AOR	n (% in group)	p-value	OR (95% CI)	Cramer's V	AOR	n (% in group)	p-value	OR (95% CI)	Cramer's V	AOR	n (% in group)	p-value	OR (95% CI)	Cramer's V	AOR	n (% in group)	p-value	OR (95% CI)	Cramer's V	AOR	n (% in group)	p-value	OR (95% CI)	Cramer's V	AOR	n (% in group)	p-value	OR (95% CI)	Cramer's V	AOR	n (% in group)	p-value	OR (95% CI)	Cramer's V	AOR	n (% in group)	p-value	OR (95% CI)	Cramer's V	AOR	n (% in group)	p-value
Age, year	1. 18-35	270 (77.8)	27 (10.0)	0.453	–	–	–	48 (17.8)	0.061	–	–	–	7 (2.6)	0.748	–	–	–	7 (2.6)	0.358	–	–	–	5 (1.9)	0.174	–	–	–	0 (0.0)	0.061	–	–	–	10 (3.7)	0.871	–	–	–	40 (14.8)	0.35	–	–	–	86 (31.9)	0.613	–	–	–	4 (1.5)	0.145
	2. Under 18	21 (6.1)	3 (14.3)					7 (33.3)					0 (0.0)					1 (4.8)					1 (4.8)					1 (4.8)					1 (4.8)					5 (23.8)					6 (28.6)					0 (0.0)
	3. ≥35	56 (16.1)	3 (5.4)					16 (28.6)					0 (0.0)					0 (0.0)					3 (5.4)					0 (0.0)					2 (3.6)					6 (10.7)					14 (25.0)					3 (5.4)
	p-value for trend	347 (100.0)	33 (9.5)	0.483	–	–	–	71 (20.5)	0.824	–	–	–	7 (2.02)	0.158	–	–	–	8 (2.31)	0.582	–	–	–	9 (2.59)	0.573	–	–	–	1 (0.29)	0.087	–	–	–	13 (3.75)	0.845	–	–	–	51 (14.7)	0.933	–	–	–	106 (30.5)	0.193	–	–	–	7 (2.02)	0.001
Body Mass Index	1. 18.5-24.9	151 (45.9)	14 (9.3)	0.66	–	–	–	37 (24.5)	0.084	–	–	–	5 (3.3)	0.264	–	–	–	0 (0.0)	<0.001	n/a	0.229	n/a	4 (2.6)	0.803	–	–	–	0 (0.0)	–	–	–	–	8 (5.3)	0.79	–	–	–	20 (13.2)	0.289	–	–	–	43 (28.5)	0.182	–	–	–	3 (2.0)	0.036
	2. <18.5	55 (16.7)	3 (5.5)					15 (27.3)					2 (3.6)					2 (3.6)					2 (3.6)					0 (0.0)					1 (1.8)					7 (12.7)					15 (27.3)					0 (0.0)
	3. 25.0-29.9	68 (20.7)	8 (11.8)					8 (11.8)					0 (0.0)					6 (8.8)					1 (1.5)					0 (0.0)					2 (2.9)					10 (14.7)					22 (32.4)					0 (0.0)
	4. ≥30.0	55 (16.7)	6 (10.9)					9 (16.4)					0 (0.0)					0 (0.0)					2 (3.6)					0 (0.0)					2 (3.6)					13 (23.6)					24 (17.4)					4 (7.3)
	p-value for trend	329 (100.0)	31 (9.4)	0.52	–	–	–	69 (21.0)	0.016	0.941 (0.893-0.991)	–	0.941 (0.893-0.993)	7 (2.13)	0.003	0.602 (0.384-0.945)	–	0.566 (0.334-0.959)	8 (2.43)	0.344	–	–	–	9 (2.74)	0.379	–	–	–	0 (0.0)	–	–	–	–	13 (3.95)	0.957	–	–	–	50 (15.2)	0.251	–	–	–	104 (31.6)	0.196	–	–	–	9 (2.13)	0.021
Smoking habit	No	337 (97.1)	32 (9.5)	1.00	–	–	–	71 (21.1)	0. 224	–	–	–	7 (2.1)	1.00	–	–	–	7 (2.1)	0.211	–	–	–	9 (2.7)	1.00	–	–	–	1 (0.3)	1.00	–	–	–	13 (3.9)	1.00	–	–	–	51 (15.1)	0.369	–	–	–	103 (30.6)	1.00	–	–	–	7 (2.1)	1.00
	Yes	10 (2.9)	1 (10.0)					0 (0.0)					0 (0.0)					1 (10.0)					0 (0.0)					0 (0.0)					0 (0.0)					0 (0.0)					3 (30.0)					0 (0.0)
Oral contraceptive use	No	273 (78.7)	27 (9.9)	0. 824	–	–	–	60 (22.0)	0. 179	–	–	–	7 (2.6)	0.353	–	–	–	1 (0.4)	<0.001	ref.	0.248	ref.	8 (2.9)	0.69	–	–	–	1 (0.4)	1.00	–	–	–	12 (4.4)	0.314	–	–	–	38 (13.9)	0.432	–	–	–	82 (30.0)	0.691	–	–	–	7 (2.6)	0.353
	Yes	74 (21.3)	6 (8.1)					11 (14.9)					0 (0.0)					7 (9.5)		28.4 (3.44-234.9)		36.064 (3.89-334.368)	1 (1.4)					0 (0.0)					1 (1.4)					13 (17.6)					24 (32.4)					0 (0.0)
Menstrual cycle length	p-value for trend	322 (100.0)	30 (9.3)	0.962	–	–	–	59 (18.3)	0.462	–	–	–	7 (2.17)	0.117	–	–	–	7 (2.17)	<0.001	1.067 (1.029-1.106)	–	1.068 (1.028-1.110)	7 (2.17)	0.839	–	–	–	0 (0.0)	–	–	–	–	11 (3.42)	0.442	–	–	–	44 (13.7)	0.832	–	–	–	96 (29.8)	0.215	–	–	–	7 (2.17)	0.077
No. of pregnancy	p-value for trend	347 (100.0)	33 (9.5)	0.588	–	–	–	71 (20.5)	0.711	–	–	–	7 (2.02)	0.656	–	–	–	8 (2.31)	0.724	–	–	–	9 (2.59)	0.785	–	–	–	1 (0.29)	0.928	–	–	–	13 (3.75)	0.742	–	–	–	51 (14.7)	0.488	–	–	–	106 (30.5)	0.917	–	–	–	7 (2.02)	0.81
Live births in the past	p-value for trend	347 (100.0)	33 (9.5)	0.763	–	–	–	71 (20.5)	0.99	–	–	–	7 (2.02)	0.599	–	–	–	8 (2.31)	0.635	–	–	–	9 (2.59)	0.88	–	–	–	1 (0.29)	0.96	–	–	–	13 (3.75)	0.855	–	–	–	51 (14.7)	0.7	–	–	–	106 (30.5)	0.846	–	–	–	7 (2.02)	0.894
Anti-Mullerian hormone level	p-value for trend	169 (100.0)	16 (9.5)	0.679	–	–	–	32 (18.9)	0.028	0.937 (0.873-1.006)*	–	0.931 (0.870-0.997)	4 (2.37)	0.003	0.286 (0.085-0.968)	–	0.959 (0.815-1.130)	6 (3.55)	0.001	n/a	–	n/a	2 (1.18)	0.833	–	–	–	0 (0.0)	–	–	–	–	3 (1.78)	0.084	–	–	–	23 (13.6)	0.413	–	–	–	45 (26.6)	0.997	–	–	–	0 (0.0)	–
Type of infertility	Not planning a pregnancy	197 (56.8)	17 (8.6)	0.193	–	–	–	41 (20.8)	0.873	–	–	–	5 (2.5)	0.245	–	–	–	1 (0.5)	0.022	ref.	0.138	ref.	8 (4.1)	0.185	–	–	–	1 (0.5)	1.00	–	–	–	9 (4.6)	0.415	–	–	–	33 (16.8)	0.133	–	–	–	62 (31.5)	0.889	–	–	–	5 (2.5)	0.803
	Primary	131 (37.7)	16 (12.2)					27 (20.6)					1 (0.8)					6 (4.6)		9.408 (1.119-79.077)		11.01 (1.22-99.364)	1 (0.8)					0 (0.0)					3 (2.3)					18 (13.7)					38 (29.0)					2 (1.5)
	Secondary	19 (5.5)	0 (0.0)					3 (15.8)					1 (5.3)					1 (5.3)		10.889 (0.653-181.502)		16.868 (0.802-354.737)	0 (0.0)					0 (0.0)					1 (5.3)					0 (0.0)					6 (31.6)					0 (0.0)
IVM media used	Standard	234 (67.4)	21 (9.0)	0.624	–	–	–	43 (18.4)	0.166	–	–	–	7 (3.0)	0.101	–	–	–	6 (2.6)	1.00	–	–	–	5 (2.1)	0.48	–	–	–	1 (0.4)	1.00	–	–	–	11 (4.7)	0.236	–	–	–	40 (17.1)	0.07	–	–	–	78 (33.3)	0.105	–	–	–	2 (0.9)	0.039
	CAPA	113 (32.6)	12 (10.6)					28 (24.8)					0 (0.0)					2 (1.8)					4 (3.5)					0 (0.0)					2 (1.8)					11 (9.7)					28 (24.8)					5 (4.4)
Borderline Ovarian Tumor	No	324 (93.4)	30 (9.3)	0.47	–	–	–	70 (21.6)	0.058	–	–	–	6 (1.9)	0.384	–	–	–	8 (2.5)	1.00	–	–	–	8 (2.5)	0.465	–	–	–	1 (0.3)	1.00	–	–	–	12 (3.7)	0.597	–	–	–	50 (15.4)	0.222	–	–	–	100 (30.9)	0.815	–	–	–	7 (2.2)	1.00
	Yes	23 (6.6)	3 (13.0)					1 (4.3)					1 (4.3)					0 (0.0)					1 (4.3)					0 (0.0)					1 (4.3)					1 (4.3)					6 (26.1)					0 (0.0)
Cervical Cancer	No	290 (83.6)	27 (9.3)	0.805	–	–	–	61 (21.0)	0.55	–	–	–	7 (2.4)	0.605	–	–	–	7 (2.4)	1.00	–	–	–	6 (2.1)	0.17	–	–	–	1 (0.3)	1.00	–	–	–	13 (4.5)	0.138	–	–	–	48 (16.6)	0.025	ref.	0.118	ref.	95 (32.8)	0.044	ref.	0.108	ref.	5 (1.7)	0.323
	Yes	57 (16.4)	6 (10.5)					10 (17.5)					0 (0.0)					1 (1.8)					3 (5.3)					0 (0.0)					0 (0.0)					3 (5.3)		0.28 (0.084-0.933)		0.284 (0.085-0.949)	11 (19.3)		0.491 (0.243-0.990)		0.46 (0.227-0.934)	2 (3.5)
Endometrial Cancer	No	194 (55.9)	20 (10.3)	0.568	–	–	–	40 (20.6)	0.935	–	–	–	7 (3.6)	0.019	ref.	0.127	n/a	2 (1.0)	0.145	–	–	–	7 (3.6)	0.308	–	–	–	1 (0.5)	1.00	–	–	–	5 (2.6)	0.257	–	–	–	22 (11.3)	0.047	ref.	0.107	ref.	48 (24.7)	0.008	ref.	0.142	ref.	3 (1.5)	0.704
	Yes	153 (44.1)	13 (8.5)					31 (20.3)					0 (0.0)		0.964 (0.938-0.991)			6 (3.9)					2 (1.3)					0 (0.0)					8 (5.2)					29 (19.0)		1.828 (1.003-3.333)		2.504 (1.202-5.219)	58 (37.9)		1. 857 (1.171-2.946)		1.83 (1.093-3.066)	4 (2.6)
Breast Cancer	No	316 (91.1)	31 (9.8)	0.753	–	–	–	67 (21.2)	0.355	–	–	–	6 (1.9)	0.484	–	–	–	8 (2.5)	1.00	–	–	–	9 (2.8)	1.00	–	–	–	1 (0.3)	1.00	–	–	–	12 (3.8)	1.00	–	–	–	47 (14.9)	1.00	–	–	–	96 (30.4)	0.84	–	–	–	7 (2.2)	1.00
	Yes	31 (8.9)	2 (6.5)					4 (12.9)					1 (3.2)					0 (0.0)					0 (0.0)					0 (0.0)					1 (3.2)					4 (12.9)					10 (32.3)					0 (0.0)
Ovarian Cancer	No	298 (85.9)	26 (8.7)	0.289	–	–	–	58 (19.5)	0.256	–	–	–	2 (0.7)	<0.001	ref.	0.236	ref.	8 (2.7)	0.607	–	–	–	8 (2.7)	1.00	–	–	–	0 (0.0)	0.141	–	–	–	11 (3.7)	1.00	–	–	–	43 (14.4)	0.669	–	–	–	92 (30.9)	0.746	–	–	–	7 (2.3)	0.599
	Yes	49 (14.1)	7 (14.3)					13 (26.5)					5 (10.2)		16.818 (3.166-89.352)		18.477 (3.358-101.668)	0 (0.0)					1 (2.0)					1 (2.0)					2 (4.1)					8 (16.3)					14 (28.6)					0 (0.0)
Hodgkin Lymphoma	No	320 (92.2)	32 (10.0)	0.493	–	–	–	64 (20.0)	0.46	–	–	–	7 (2.2)	1.00	–	–	–	8 (2.5)	1.00	–	–	–	8 (2.5)	0.522	–	–	–	1 (0.3)	1.00	–	–	–	12 (3.8)	1.00	–	–	–	48 (15.0)	0.78	–	–	–	102 (31.9)	0.081	–	–	–	6 (1.9)	0.436
	Yes	27 (7.8)	1 (3.7)					7 (25.9)					0 (0.0)					0 (0.0)					1 (3.7)					0 (0.0)					1 (3.7)					3 (11.1)					4 (14.8)					1 (3.7)
Ewing Sarcoma	No	340 (98.0)	32 (9.4)	0.506	–	–	–	66 (19.4)	0.005	ref.	0.181	ref.	7 (2.1)	1.00	–	–	–	7 (2.1)	0.152	–	–	–	8 (2.4)	0.169	–	–	–	1 (0.3)	1.00	–	–	–	13 (3.8)	1.00	–	–	–	48 (14.1)	0.068	–	–	–	103 (30.3)	0.441	–	–	–	7 (2.1)	1.00
	Yes	7 (2.0)	1 (14.3)					5 (71.4)		10.379 (1.970-54.678)		14.796 (2.313-94.64)	0 (0.0)					1 (14.3)					1 (14.3)					0 (0.0)					0 (0.0)					3 (42.9)					3 (42.9)					0 (0.0)
Tumor and cancer in the ovaries	No	275 (79.3)	23 (8.4)	0.175	–	–	–	57 (20.7)	0.81	–	–	–	1 (0.4)	<0.001	ref.	0.23	ref.	8 (2.9)	0.213	–	–	–	7 (2.5)	1.00	–	–	–	0 (0.0)	0.207	–	–	–	10 (3.6)	0.737	–	–	–	42 (15.3)	0.554	–	–	–	86 (31.3)	0.567	–	–	–	7 (2.5)	0.352
	Yes	72 (30.7)	10 (13.9)					14 (19.4)					6 (8.3)		24.909 (2.948-210.445)		26.205 (3.05-225.152)	0 (0..0)					2 (2.8)					1 (1.4)					3 (4.2)					9 (12.5)					20 (27.8)					0 (0.0)
Inheritance of oncological disease	No	270 (77.8)	24 (8.9)	0.509	–	–	–	51 (18.9)	0.174	–	–	–	5 (1.9)	0.654	–	–	–	8 (3.0)	0.207	–	–	–	7 (2.6)	1.00	–	–	–	1 (0.4)	1.00	–	–	–	10 (3.7)	1.00	–	–	–	35 (13.0)	0.088	–	–	–	79 (29.3)	0.329	–	–	–	7 (2.6)	0.356
	Yes	77 (22.2)	9 (11.7)					20 (26.0)					2 (2.6)					0 (0.0)					2 (2.6)					0 (0.0)					3 (3.9)					16 (20.8)					27 (35.2)					0 (0.0)
Palliative chemotherapy before the surgery	No	299 (86.2)	31 (10.4)	0.285	–	–	–	61 (20.4)	1.00	–	–	–	6 (2.0)	1.00	–	–	–	8 (2.7)	0.606	–	–	–	8 (2.7)	1.00	–	–	–	1 (0.3)	1.00	–	–	–	12 (4.0)	1.00	–	–	–	46 (15.4)	0.51	–	–	–	97 (32.4)	0.056	–	–	–	6 (2.0)	1.00
	Yes	48 (13.8)	2 (4.2)					10 (20.8)					1 (2.1)					0 (0.0)					1 (2.1)					0 (0.0)					1 (2.1)					5 (10.4)					9 (18.8)					1 (2.1)
	p-value for trend	347 (100.0)	33 (9.5)	0.431	–	–	–	71 (20.5)	0.967	–	–	–	7 (2.02)	0.92	–	–	–	8 (2.31)	0.494	–	–	–	9 (2.59)	0.861	–	–	–	1 (0.29)	0.811	–	–	–	13 (3.75)	0.734	–	–	–	51 (14.7)	0.623	–	–	–	106 (30.5)	0.284	–	–	–	7 (2.02)	0.988
No. of antral follicles	p-value for trend	260 (100.0)	28 (10.8)	0.59	–	–	–	48 (18.5)	<0.001	0.979 (0.966-0.992)	–	0. 980 (0.968-0.993)	2 (0.77)	0.766	–	–	–	7 (2.69)	0.004	1.047 (1.010-1.085)	–	1.047 (1.011-1.085)	7 (2.69)	0.063	–	–	–	0 (0.0)	–	–	–	–	9 (3.46)	0.185	–	–	–	39 (15.0)	0.06	–	–	–	83 (31.9)	0.069	–	–	–	3 (1.15)	0.008
Gynecological surgery in medical history	No	248 (72.3)	21 (8.5)	0.305	–	–	–	46 (18.5)	0.167	–	–	–	1 (0.4)	0.002	ref.	0.187	ref.	8 (3.2)	0.112	–	–	–	8 (3.2)	0.454	–	–	–	0 (0.0)	–	–	–	–	7 (2.8)	0.201	–	–	–	39 (15.7)	0.33	–	–	–	83 (33.5)	0.064	–	–	–	5 (2.0)	1.00
	Yes	95 (27.7)	12 (12.6)					24 (25.3)					6 (6.3)		16.652 (1.977-140.237)		16.670 (1.978-140.496)	0 (0.0)					1 (1.1)					0 (0.0)					6 (6.3)					11 (11.6)					22 (23.2)					2 (2.1)
	p-value for trend	343 (100.0)	33 (9.6)	0.457	–	–	–	70 (20.4)	0.235	–	–	–	7 (2.04)	0.015	2.073 (0.969-4.436)*	–	2.390 (1.025-5.572)	8 (2.33)	0.17	–	–	–	9 (2.62)	0.363	–	–	–	0 (0.0)	–	–	–	–	13 (3.79)	0.325	–	–	–	50 (14.6)	0.421	–	–	–	105 (30.6)	0.155	–	–	–	7 (2.04)	0.965
Transport times, min	p-value for trend	340 (100.0)	32 (9.4)	0.411	–	–	–	66 (19.4)	0.514	–	–	–	7 (2.06)	0.064	–	–	–	7 (2.06)	0.765	–	–	–	8 (2.35)	0.411	–	–	–	1 (0.29)	0.137	–	–	–	13 (3.82)	0.583	–	–	–	48 (14.1)	0.967	–	–	–	103 (30.3)	0.512	–	–	–	7 (2.06)	0.063
Temperature of transportation	37℃	100 (28.8)	7 (7.0)	0.419	–	–	–	11 (11.0)	0.005	ref.	0.149	ref.	1 (1.0)	0.678	–	–	–	0 (0.0)	0.111	–	–	–	3 (3.0)	0.721	–	–	–	0 (0.0)	1.00	–	–	–	6 (6.0)	0.209	–	–	–	14 (14.0)	0.815	–	–	–	34 (34.0)	0.374	–	–	–	2 (2.0)	1.00
	4C℃	247 (71.2)	26 (10.5)					60 (24.3)		2.596 (1.301-5.179)		2.688 (1.314-5.496)	6 (2.4)					8 (3.2)					6 (2.4)					1 (0.4)					7 (2.8)					37 (15.0)					72 (29.1)					5 (2.0)
										*p-value 0.072					*p-value 0.06

IVM In Vitro Maturation, CAPA capacitation, OR odds ratio, AOR adjusted odds ratio
[truncated: 18 more columns]
