# Supplementary material for: Quality of IVM ovarian tissue oocytes: impact of clinical, demographic, and laboratory factors
Source: J Assist Reprod Genet. 2024 Sep 30;41(11):3079–88. doi: 10.1007/s10815-024-03234-2 (PMC11621277; doi:10.1007/s10815-024-03234-2)
Supplement: Supplementary file 2 — Supplementary file2 (XLSX 17 KB) [file 10815_2024_3234_MOESM2_ESM.xlsx]

## Sheet: Sheet1
Supplementary Table 1. The results of the predictors' identification of the numebr of dysmorphisms
		№ of dysmorphisms
			1 dysmorphism					2 dysmorphisms					≥3 dysmorphisms
		n (% from all)	n (% in group)	p-value	OR (95% CI)	Cramer's V	AOR	n (% in group)	p-value	OR (95% CI)	Cramer's V	AOR	n (% in group)	p-value	OR (95% CI)	Cramer's V	AOR
Age, year	1. 18-35	270 (77.8)	85 (31.5)	0.789	–	–	–	64 (23.7)	0.268	–	–	–	34 (12.6)	0.095	–	–	–
	2. Under 18	21 (6.1)	8 (38.1)					2 (9.5)					6 (28.6)
	3. ≥35	56 (16.1)	19 (33.9)					15 (26.8)					6 (10.7)
	p-value for trend	347 (100.0)	112 (32.3)	0.145	–	–	–	81 (23.3)	0.006	1.063 (1.012-1.117)	–	–	46 (13.3)	0.383	–	–	–
Body Mass Index	1. 18.5-24.9	151 (45.9)	52 (34.4)	0.113	–	–	–	35 (23.2)	0.02	ref.	0.173	ref.	19 (12.6)	0.765	–	–	–
	2. <18.5	55 (16.7)	18 (32.7)					9 (16.4)		0.648 (0.289-1.455)		0.855 (0.357-2.044)	10 (18.2)
	3. 25.0-29.9	68 (20.7)	25 (36.8)					14 (20.6)		0.859 (0.427-1.728)		0.861 (0.427-1.739)	9 (13.2)
	4. ≥30.0	55 (16.7)	10 (18.2)					22 (40.0)		2.21 (1.143-4.269)		2.147 (1.109-4.155)	7 (12.7)
	p-value for trend	329 (100.0)	105 (31.9)	0.393	–	–	–	80 (24.3)	0.04	1.053 (1.012-1.096)	–	1.045 (1.003-1.088)	45 (13.7)	0.17	–	–	–
Smoking habit	No	337 (97.1)	108 (32.0)	0.733	–	–	–	80 (23.7)	0.463	–	–	–	45 (13.4)	1.00	–	–	–
	Yes	10 (2.9)	4 (40.0)					1 (10.0)					1 (10.0)
Oral contraceptive use	No	273 (78.7)	84 (30.8)	0.249	–	–	–	65 (23.8)	0.693	–	–	–	36 (13.2)	1.00	–	–	–
	Yes	74 (21.3)	28 (37.8)					16 (21.6)					10 (13.5)
Menstrual cycle length	p-value for trend	322 (100.0)	106 (32.9)	0.675	–	–	–	76 (23.6)	0.764	–	–	–	38 (11.8)	0.566	–	–	–
No. of pregnancy	p-value for trend	347 (100.0)	112 (32.3)	0.53	–	–	–	81 (23.3)	0.633	–	–	–	46 (13.3)	0.921	–	–	–
Live births in the past	p-value for trend	347 (100.0)	112 (32.3)	0.875	–	–	–	81 (23.3)	0.941	–	–	–	46 (13.3)	0.855	–	–	–
Anti-Mullerian hormone level	p-value for trend	169 (100.0)	65 (38.5)	0.943	–	–	–	37 (21.9)	0.393	–	–	–	15 (8.88)	0.687	–	–	–
Type of infertility	Not planning a pregnancy	197 (56.8)	58 (29.4)	0.227	–	–	–	54 (27.4)	0.087	–	–	–	23 (11.7)	0.608	–	–	–
	Primary	131 (37.7)	45 (34.4)					25 (19.1)					20 (15.3)
	Secondary	19 (5.5)	9 (47.4)					2 (10.5)					3 (15.8)
IVM media used	Standard	234 (67.4)	71 (30.3)	0.267	–	–	–	53 (22.6)	0.66	–	–	–	36 (15.4)	0.093	–	–	–
	CAPA	113 (32.6)	41 (36.3)					28 (24.8)					10 (8.8)
Borderline Ovarian Tumor	No	324 (93.4)	102 (31.5)	0.253	–	–	–	80 (24.7)	0.022	ref.	0.12	ref.	44 (13.6)	0.752	–	–	–
	Yes	23 (6.6)	10 (43.5)					1 (4.3)		0.139 (0.018-1.045)*		0.136 (0.018-1.030)	2 (8.7)
Cervical Cancer	No	290 (83.6)	92 (31.7)	0.62	–	–	–	69 (23.8)	0.655	–	–	–	43 (14.8)	0.055	–	–	–
	Yes	57 (16.4)	20 (35.1)					12 (21.1)					3 (5.3)
Endometrial Cancer	No	194 (55.9)	69 (35.6)	0.14	–	–	–	36 (18.6)	0.018	ref.	0.127	ref.	26 (13.4)	0.928	–	–	–
	Yes	153 (44.1)	43 (28.1)					45 (29.4)		1.829 (1.107-3.021)		1.497 (0.869-2.58)	20 (13.1)
Breast Cancer	No	316 (91.1)	99 (31.3)	0.228	–	–	–	79 (25.0)	0.024	ref.	0.125	ref.	42 (13.3)	1.00	–	–	–
	Yes	31 (8.9)	13 (41.9)					2 (6.5)		0.207 (0.048-0.887)		0.231 (0.054-0.995)	4 (12.9)
Ovarian Cancer	No	298 (85.9)	99 (33.2)	0.353	–	–	–	65 (21.8)	0.096	–	–	–	35 (11.7)	0.065	–	–	–
	Yes	49 (14.1)	13 (26.5)					16 (32.7)					11 (22.4)
Hodgkin Lymphoma	No	320 (92.2)	100 (31.3)	0.198	–	–	–	76 (23.8)	0.641	–	–	–	45 (14.1)	0.231	–	–	–
	Yes	27 (7.8)	12 (44.4)					5 (18.5)					1 (3.7)
Ewing Sarcoma	No	340 (98.0)	111 (32.6)	0.436	–	–	–	81 (23.8)	0.207	–	–	–	41 (12.1)	<0.001	ref.	0.246	ref.
	Yes	7 (2.0)	1 (14.3)					0 (0.0)					5 (71.4)		18.232 (3.425-97.043)		23.883 (3.408-167.38)
Tumor and cancer in the ovaries	No	275 (79.3)	89 (32.4)	0.946	–	–	–	64 (23.3)	0.952	–	–	–	33 (12.0)	0.177	–	–	–
	Yes	72 (30.7)	23 (31.9)					17 (23.6)					13 (18.1)
Inheritance of oncological disease	No	270 (77.8)	93 (34.4)	0.106	–	–	–	56 (20.7)	0.032	ref.	0.115	ref.	32 (11.9)	0.148	–	–	–
	Yes	77 (22.2)	19 (24.7)					25 (32.5)		1.837 (1.049-3.218)		1.687 (0.958-2.97)	14 (18.2)
Palliative chemotherapy before the surgery	No	299 (86.2)	88 (29.4)	0.005	ref.	0.152	ref.	75 (25.1)	0.056	–	–	–	43 (14.4)	0.168	–	–	–
	Yes	48 (13.8)	24 (50.0)		2.398 (1.292-4.449)		2.391 (1.219-4.689)	6 (12.5)					3 (6.3)
	p-value for trend	347 (100.0)	112 (32.3)	0.092	–	–	–	81 (23.3)	0.24	–	–	–	46 (13.3)	0.386	–	–	–
No. of antral follicles	p-value for trend	260 (100.0)	87 (33.5)	0.926	–	–	–	59 (22.7)	0.388	–	–	–	35 (13.5)	0.575	–	–	–
Gynecological surgery in medical history	No	248 (72.3)	81 (32.7)	0.996	–	–	–	56 (22.6)	0.599	–	–	–	30 (12.1)	0.365	–	–	–
	Yes	95 (27.7)	31 (32.6)					24 (25.3)					15 (15.8)
	p-value for trend	343 (100.0)	112 (32.7)	0.902	–	–	–	80 (23.3)	0.643	–	–	–	45 (13.1)	0.663	–	–	–
Transport times, min	p-value for trend	340 (100.0)	111 (32.6)	0.328	–	–	–	81 (23.8)	0.132	–	–	–	41 (12.1)	0.908	–	–	–
Temperature of transportation	37℃	100 (28.8)	30 (30.0)	0.564	–	–	–	22 (22.0)	0.707	–	–	–	11 (11.0)	0.43	–	–	–
	4℃	247 (71.2)	82 (33.2)					59 (23.9)					35 (14.2)
										*Mantel–Haenszel p-value = 0.055
IVM In Vitro Maturation, CAPA capacitation, OR odds ratio, AOR adjusted odds ratio
